# Supplementary material for: Anticandidal Properties of Launaea sarmentosa among the Salt Marsh Plants Collected from Palk Bay and the Gulf of Mannar Coast, Southeastern India
Source: Antibiotics (Basel). 2024 Aug 9;13(8):748. doi: 10.3390/antibiotics13080748 (PMC11350644; doi:10.3390/antibiotics13080748)
Supplement: Supplementary file 1 [file antibiotics-13-00748-s001.zip]

Archive with 1 entries (1 files):
- antibiotics-3104294-supplementary.pdf
